# Supplementary material for: Contrast-Enhanced Mammography vs. Breast MRI for Assessing Neoadjuvant Chemotherapy Response: A Prospective Clinical Comparison Study
Source: Diagnostics (Basel). 2026 Feb 23;16(4):640. doi: 10.3390/diagnostics16040640 (PMC12938973; doi:10.3390/diagnostics16040640)
Supplement: Supplementary file 1 [file diagnostics-16-00640-s001.zip]

Archive with 1 entries (1 files):
- diagnostics-4127868-supplementary.pdf
